# Supplementary material for: Hydrogen gas with hypothermic machine perfusion induces lipidomic alterations in donation-after-cardiac-death rat livers
Source: J Lipid Res. 2026 Apr 16;67(6):101040. doi: 10.1016/j.jlr.2026.101040 (PMC13279156; doi:10.1016/j.jlr.2026.101040)
Supplement: Supplemental Table S1 — A list of lipid metabolites and their relative concentrations. [file mmc1.xlsx]

## Sheet: Table S1
Table S1. The list of lipid metabolites and their relative amount (mg/100 g of liver)
Lipid species	RT (min)	m/z	Adduct type	Control_1	Control_2	Control_3	Control_4	Control_5	Control_6	CS_1	CS_2	CS_3	CS_4	CS_5	CS_6	MP_1	MP_2	MP_3	MP_4	MP_5	MP_6	MP_7	MP_8	MP_9	MP_H2_1	MP_H2_2	MP_H2_3	MP_H2_4	MP_H2_5	MP_H2_6
FA 12:0	6.929	199.17	[M-H]-	9.86809	8.00469	7.83962	8.05878	7.64187	7.9626	8.60155	8.74898	8.68239	10.8461	7.55221	7.42834	9.37772	7.63224	9.11007	8.46249	8.55088	8.50091	8.20828	7.35357	8.30488	12.527	7.1779	7.45843	7.00881	7.71489	7.77691
FA 14:0	9.312	227.202	[M-H]-	315.852	248.725	265.302	268.911	233.955	254.313	310.765	316.052	283.676	353.235	276.813	255.72	317.917	255.378	291	274.632	279.143	251.552	253.723	237.681	279.479	400.335	236.019	246.453	257.224	247.542	247.015
FA 14:1	7.88	225.186	[M-H]-	0.629476	0.408606	0.828681	0.566905	0.466092	0.864688	1.36763	1.6018	1.49053	1.34437	0.741889	0.792195	0.62521	0.620323	0.572525	0.490207	0.61049	0.703113	0.756157	0.609153	0.944394	0.55853	0.409702	0.4913	0.628775	0.482855	0.656555
FA 15:0	10.006	241.217	[M-H]-	4.71134	3.52386	3.76633	4.72479	3.05176	3.39547	10.1698	6.80021	7.45674	13.2569	6.01701	5.31479	5.8779	6.08612	5.8071	6.20656	6.37043	4.26921	4.84744	4.66536	6.14521	5.64308	3.22257	4.00851	3.81607	3.29241	3.12417
FA 16:0	10.883	255.232	[M-H]-	120.969	91.258	99.0058	119.144	86.861	102.863	260.909	237.657	199.175	259.883	170.311	149.943	175.899	126.778	157.246	154.045	132.063	108.348	143.976	126.994	152.327	153.686	101.737	106.05	116.909	94.1048	94.5701
FA 16:1	9.727	253.216	[M-H]-	13.1488	11.7101	18.8136	17.1637	10.7368	24.1676	60.8661	63.3052	55.4311	66.9117	33.4524	37.3085	26.1473	17.8115	20.6496	19.8342	19.3262	20.0067	25.3306	23.8006	29.3276	15.3412	13.1824	17.634	21.7368	13.744	17.9842
FA 16:1;O3	9.51	301.204	[M-H]-	11.3619	4.07811	4.41407	8.55579	6.0062	4.56131	19.9867	21.7209	19.1618	31.8374	10.392	15.0985	24.7768	14.5887	15.5099	20.465	18.2507	9.41678	17.1248	11.5711	25.1166	19.403	12.4227	6.15798	14.2635	10.7664	9.77892
FA 16:2	8.739	251.201	[M-H]-	1.07588	0.301658	0.439725	0.693058	0.400686	0.298844	1.11475	0.82854	0.708457	1.40902	0.434453	0.417784	1.10423	0.518707	0.858618	0.888613	0.880113	0.225438	0.60504	0.460758	0.571694	0.653769	0.521427	0.359264	0.611094	0.237888	0.236024
FA 17:0	11.469	269.248	[M-H]-	8.67344	6.99851	7.04802	8.3604	6.26164	6.96026	20.2553	13.9881	12.9039	19.4552	10.7612	9.32422	10.5375	10.959	11.1375	12.421	11.6506	8.15598	9.49607	7.68293	10.2277	12.0224	7.15437	7.7223	7.7306	7.10125	6.83015
FA 17:1	10.512	267.233	[M-H]-	1.06583	1.09115	1.52765	1.48439	0.920832	1.4997	3.27702	2.61565	3.12287	4.59625	2.11775	2.29576	1.84563	1.74073	1.68201	1.4692	1.79966	1.59103	1.61194	1.5895	2.22312	1.37905	1.04969	1.70259	1.55469	1.08475	1.31325
FA 17:3(2OH)	11.242	279.206	[M-H]-	0.434409	0.185224	0.358364	0.421346	0.249629	0.372554	1.1968	0.567628	0.735853	0.882565	0.554989	0.516711	0.506023	0.474174	0.580155	0.470197	0.38045	0.181549	0.431053	0.405602	0.408375	0.622974	0.390532	0.464099	0.529171	0.33978	0.227209
FA 18:0	12.142	283.262	[M-H]-	162.303	124.048	127.98	142.023	116.128	136.995	289.307	256.704	189.972	267.551	178.198	146.895	188.9	160.551	180.861	188.895	161.011	136.671	160.619	129.607	165.87	210.188	135.16	128.129	148.946	130.716	126.798
FA 18:0;O3	11.459	331.254	[M-H]-	14.2273	5.22993	7.80389	13.7141	6.38586	4.9627	26.6036	22.264	13.5008	24.1271	14.8942	9.84571	12.1967	5.75778	12.5383	11.0771	9.13542	5.07315	8.66287	7.83757	8.53811	11.0917	6.77709	5.82987	7.32051	3.98557	5.06734
FA 18:1	11.234	281.249	[M-H]-	103.688	61.7691	74.0079	97.3377	57.3441	72.1074	225.758	182.288	170.28	273.174	139.98	118.675	155.228	96.546	124.514	128.864	114.341	65.5552	111.241	97.7765	120.643	113.442	80.0158	81.4199	100.415	57.4522	59.1233
FA 18:1(2OH)	8.783	297.243	[M-H]-	1.74594	0.990363	1.3132	1.40117	0.993684	0.889981	0.75328	0.827254	0.606272	1.18559	0.787378	0.796517	0.767169	0.597989	0.661939	0.642442	0.931591	0.676101	1.24499	0.506389	0.624604	1.24563	0.520219	1.35647	0.724092	0.828185	0.831652
FA 18:2	10.38	279.232	[M-H]-	126.233	63.7687	66.6042	108.157	56.0996	63.2134	215.234	187.718	170.06	288.073	132.973	110.501	182.989	97.0413	139.36	150.505	114.136	60.3997	115.896	99.7078	116.532	136.789	95.4562	75.3876	94.5369	59.4662	54.7761
FA 18:2(2OH)	7.992	295.227	[M-H]-	1.67603	0.776331	0.913677	1.11334	0.705392	0.548393	0.44314	0.509245	0.440787	0.705725	0.454897	0.4717	0.587444	0.111383	0.145314	0.131191	0.67565	0.419197	0.887166	0.24317	0.323252	0.82903	0.269195	0.931967	0.348371	0.549652	0.52562
FA 18:2;O3	10.114	327.213	[M-H]-	1.26069	0.501946	0.478146	0.965094	0.611117	0.516322	3.17565	2.73385	1.79048	3.26509	1.46681	0.976285	1.65858	1.11876	1.28442	1.73217	1.67213	0.57199	1.41092	0.831574	1.40696	1.14117	0.859148	0.693798	0.977567	0.535864	0.537281
FA 18:3	9.526	277.217	[M-H]-	12.6149	5.74325	5.91775	11.353	5.29967	5.74356	17.7497	14.1082	12.1624	22.2146	10.8612	9.12802	16.7725	8.53974	13.6603	13.3528	10.8728	4.6012	8.13514	8.90552	10.7991	11.9723	8.6369	6.11242	8.13809	4.8007	4.97941
FA 18:4	8.668	275.201	[M-H]-	0.577047	0.277529	0.348918	0.505055	0.301313	0.310296	0.918172	0.796548	0.578605	0.993944	0.426686	0.468294	0.737788	0.41796	0.754935	0.68084	0.629234	0.283816	0.413703	0.477689	0.670795	0.497497	0.358819	0.26742	0.39045	0.325283	0.309442
FA 19:1	11.753	295.264	[M-H]-	0.995903	0.654591	0.876032	1.01407	0.646505	0.778237	4.29375	3.18405	3.25022	5.23338	1.70196	1.59914	1.75391	1.47914	1.51631	1.85629	1.57667	0.790426	1.47741	1.04774	1.51279	1.19037	0.765629	0.884178	1.02339	0.656027	0.680087
FA 20:0	13.163	311.295	[M-H]-	6.06674	3.72308	3.53859	3.94882	2.97523	3.8288	7.20251	6.79411	5.39233	8.25291	5.07302	4.13583	6.41087	5.54444	5.80132	5.62156	5.54328	4.07799	4.59534	3.78058	4.96803	6.4591	3.74073	3.446	4.31055	3.65987	3.34506
FA 20:1	12.34	309.279	[M-H]-	9.95259	3.77838	4.77114	6.01081	3.26324	3.96844	15.9255	11.9838	11.9941	20.3389	10.0351	7.1083	11.366	7.56959	9.8336	12.496	8.16153	3.65057	7.20813	6.12337	8.68255	7.15421	5.762	4.91835	6.75657	3.89842	3.4297
FA 20:2	11.606	307.263	[M-H]-	14.4462	6.50107	7.58435	11.3371	5.92948	5.56642	23.8638	19.3607	18.3083	29.4751	13.3656	10.1587	16.7645	10.8581	14.1952	19.35	12.0023	5.55882	11.4489	9.43506	11.446	12.3004	8.63589	7.55135	10.0013	5.4724	5.52609
FA 20:3	10.943	305.248	[M-H]-	10.7204	4.06698	5.53836	7.94383	3.93897	4.21635	49.9616	39.4862	30.6915	52.4457	18.0339	15.223	20.3794	13.5641	16.3351	23.9474	13.7768	7.59525	17.2828	9.45152	16.6875	11.3352	7.64514	6.37371	10.9873	6.33117	5.64574
FA 20:4	10.364	303.23	[M-H]-	65.7701	21.2101	28.7283	41.2458	20.3908	22.8321	433.938	353.94	216.263	423.494	158.697	119.968	164.977	110.496	134.622	207.318	104.3	57.3064	139.191	74.3883	120.82	94.5487	69.1666	38.482	75.8953	47.0442	40.07
FA 20:5	9.511	301.217	[M-H]-	11.4206	4.10751	4.44635	8.61317	6.04034	4.58896	20.0721	21.7912	19.229	32.0091	10.4343	15.1531	24.8752	14.7398	15.5705	20.6051	18.3436	9.44746	17.2032	11.6091	25.2343	19.571	12.5147	6.18302	14.3498	10.8974	9.87709
FA 22:0	14.049	339.326	[M-H]-	1.29538	0.848138	0.836136	1.19681	0.801369	0.826481	1.99185	1.8403	1.60547	2.50831	1.47304	1.18852	2.13571	1.79726	1.75808	1.68276	1.73395	1.29372	1.45076	1.14084	1.57293	1.67741	1.20004	0.961632	1.27471	0.953608	0.964747
FA 22:1	13.319	337.31	[M-H]-	1.43816	0.761531	1.16952	1.0059	0.558985	0.820456	2.28835	2.37219	2.44805	3.30816	2.02699	2.19577	2.3847	2.33255	1.9501	3.03065	2.44119	1.28365	2.26585	1.89202	4.95908	1.14103	1.09936	0.868079	1.33223	1.17915	0.893397
FA 22:4	11.462	331.266	[M-H]-	14.3146	5.26267	7.84748	13.7985	6.4285	4.98718	26.7206	22.3459	13.5446	24.1873	14.952	9.87227	12.3805	5.81542	12.6467	11.1373	9.14025	5.07493	8.71606	7.86414	8.65725	11.1384	6.81004	5.8637	7.37956	3.99583	5.09195
FA 22:5	10.872	329.247	[M-H]-	52.8943	20.0713	23.6261	43.6346	26.0246	23.3544	113.305	107.651	75.435	122.699	46.8708	44.4449	62.3043	32.6966	45.2723	60.1288	50.774	22.3813	51.8267	36.1563	55.3352	48.2601	28.6063	25.0544	39.2206	21.0556	22.5124
FA 22:6	10.099	327.232	[M-H]-	45.7874	20.2158	22.507	34.4413	21.8177	19.968	106.737	87.9744	61.0114	109.643	49.1148	39.3366	61.7423	42.6655	52.5649	64.7419	51.3298	25.8374	50.1214	33.7312	49.1991	50.3103	34.257	28.4469	43.1741	25.2683	24.0506
FA 24:1	14.137	365.341	[M-H]-	1.70198	1.21218	1.44685	1.60411	1.10629	1.08324	2.73053	2.49524	2.92118	4.11326	2.39019	1.75516	3.32374	2.50134	2.82039	2.96918	2.4954	1.44064	2.01765	1.7275	2.18889	2.07119	1.87183	1.3299	1.75054	1.23912	1.16723
FA 24:6	11.335	355.263	[M-H]-	1.52224	1.12755	1.40053	1.63043	0.739702	1.42267	3.02972	2.41018	2.46068	3.53951	2.09562	1.44018	1.54718	0.743295	1.43643	1.31168	1.32243	0.820818	1.23427	1.09324	1.53301	0.927114	0.565696	0.995185	0.768809	0.495157	0.650979
Cer(d18:1/22:0)	17.854	620.599	[M-H]-	21.2773	23.8315	21.1535	25.8242	29.1505	23.558	36.597	34.6659	39.7426	43.8473	31.926	37.9372	39.3636	38.0067	35.1715	37.1322	35.1685	37.8868	28.967	32.0746	31.2831	43.2687	33.6456	30.9619	36.1788	32.0968	34.1156
Cer(d18:1/22:1)	17.137	618.583	[M-H]-	4.68108	6.37666	5.53974	6.41908	7.63932	5.78051	9.37599	8.5883	13.7268	10.9796	9.38203	8.65525	8.70906	10.1495	9.63883	10.2127	8.89462	9.19759	8.00343	8.12896	7.87189	10.2131	8.32669	6.7336	9.10144	8.21733	8.43472
Cer(d18:1/23:0)	18.337	634.614	[M-H]-	32.5052	36.2602	32.308	36.5574	44.0435	32.3021	44.1057	42.6574	51.2686	63.5405	30.2128	55.6016	53.3983	51.4288	44.1416	49.2569	54.2155	53.5356	46.3997	42.7764	47.1277	63.3554	45.2335	44.7426	49.528	43.8089	43.7902
Cer(d18:1/24:0)	18.838	648.628	[M-H]-	100.404	101.551	96.5335	110.413	123.743	96.4594	131.435	114.379	131.046	151.826	112.601	145.445	135.645	128.195	117.065	125.63	139.225	141.334	133.508	113.791	120.904	165.683	121.629	117.731	128.807	118.464	124.914
Cer(d18:1/24:1)	17.954	646.614	[M-H]-	86.6955	91.5655	87.691	97.3311	100.924	80.4138	96.936	89.5756	130.576	126.59	103.926	112.675	104.031	109.617	101.744	112.066	110.915	104.233	94.5946	93.8912	92.8801	134.708	93.5092	96.0698	101.179	92.8769	95.5356
Cer(d18:2/24:1)	17.335	644.599	[M-H]-	13.6049	15.5495	12.6865	16.6074	17.5757	12.3397	19.8565	16.7809	27.3031	24.4959	18.5461	17.4871	19.6715	19.8312	21.5111	24.6105	20.1192	18.465	15.0496	16.3447	16.1963	22.7649	16.644	16.3129	17.5673	14.5723	15.0237
Cer(d18:1/25:0)	19.156	662.645	[M-H]-	22.9098	22.3909	21.6277	22.8626	27.9435	19.3634	29.8045	24.6023	27.4417	35.2119	28.4371	34.1018	31.818	28.9665	25.2869	26.7154	38.3881	34.6165	33.4898	25.8542	27.8217	36.7714	27.3453	23.297	27.3898	28.0291	28.5129
Cer(d18:1/26:0)	19.808	676.66	[M-H]-	3.2079	2.6417	2.90643	3.3011	3.62227	2.60936	3.63464	3.32823	4.13074	4.77386	2.74653	4.87727	5.26237	4.80398	4.2996	4.76731	5.01685	5.00888	5.01189	3.49958	4.52537	5.32717	4.60413	3.76062	4.37651	4.5207	4.69236
PA(18:0/18:1)	13.461	701.51	[M-H]-	165.357	274.887	166.094	174.181	323.035	82.9619	12.2997	13.3672	32.5925	31.5428	25.2816	40.1502	11.4231	59.5509	48.2094	70.5009	68.848	155.88	135.861	44.5343	75.5075	184.314	124.985	191.001	170.773	157.597	318.263
PA(18:0/20:4)	13.211	723.496	[M-H]-	287.257	392.693	349.053	341.456	503.415	87.0052	41.1542	50.5639	102.849	126.123	82.4026	145.034	258.898	266.197	230.799	327.939	189.382	237.9	255.79	119.79	283.827	616.54	709.769	318.544	777.011	252.787	397.979
PC(16:0/16:1)	14.812	790.558	[M+CH3COO]-	58.6334	163.799	185.149	62.0399	167.043	114.303	92.1839	151.075	282.096	230.024	96.9868	246.971	125.458	134.227	65.0503	79.064	101.109	309.27	260.792	97.9315	153.779	81.3767	61.6036	135.773	122.603	166.156	335.087
PC(16:0/18:1)	15.49	818.588	[M+CH3COO]-	497.506	823.534	663.157	433.169	977.594	395.796	379.698	486.116	950.144	965.52	529.72	723.077	796.448	694.915	488.473	737.63	725.943	1047.16	1105.62	549.149	762.462	748.81	497.925	708.829	616.643	566.849	987.784
PC(16:0/18:2)	14.914	816.575	[M+CH3COO]-	573.76	903.794	659.106	428.636	934.72	363.843	217.49	271.902	720.737	758.067	345.362	613.47	682.174	485.745	338.884	540.292	511.24	699.655	892.696	418.329	598.172	784.846	503.809	661.517	573.781	503.596	852.589
PC(18:0/18:1)	16.384	846.62	[M+CH3COO]-	863.033	1631.01	1301.85	876.609	1870.23	647.75	514.063	612.163	1519.98	1516.43	795.12	1379.7	618.561	132.761	380.871	748.969	1162.57	208.825	314.912	450.209	162.12	1343.14	837.206	1335.02	1064.59	1027.53	1809.16
PC(18:0/18:2)	15.717	844.604	[M+CH3COO]-	476.72	1062.55	832.807	510.916	1072.12	532.207	235.836	293.536	945.255	823.784	398.363	778.86	250.784	360.718	280.405	456.611	432.199	669.182	871.588	341.311	434.51	848.584	588.759	859.158	724.673	633.714	1106.18
PC(16:0/20:3)	15.285	842.588	[M+CH3COO]-	264.25	389.093	312.128	190.439	418.143	191.729	138.665	149.693	400.449	382.133	199.141	289.935	297.82	216.662	161.401	282.609	239.177	346.928	349.674	197.271	322.92	320.486	212.826	325.158	292.443	223.618	367.492
PC(16:0/20:4)	14.923	840.574	[M+CH3COO]-	742.845	974.999	760.745	600.042	1216.56	413.263	374.058	401.73	748.045	829.704	535.679	656.802	688.083	491.309	424.199	660.495	549.065	698.934	947.498	487.625	641.707	951.125	587.964	749.902	653.618	543.735	867.919
PC(16:0/20:5)	14.658	838.558	[M+CH3COO]-	241.789	353.857	295.262	173.707	454.811	181.249	114.275	149.281	388.86	388.538	169.885	315.212	301.984	200.157	136.679	255.22	251.641	303.712	364.814	189.586	314.081	254.408	177.338	271.845	251.49	199.388	364.208
PC(18:0/20:2)	16.678	872.636	[M+CH3COO]-	450.091	553.434	401.082	275.356	657.618	193.598	162.599	207.918	613.75	460.818	169.851	380.477	191.14	166.627	263.387	544.59	370.568	515.229	553.854	243.221	528.063	504.769	322.991	466.717	432.672	333.875	549.771
PC(18:0/20:3)	16.133	870.625	[M+CH3COO]-	644.284	969.867	792.289	529.423	1140.94	455.895	377.82	440.207	1064.58	1046.48	528.433	772.042	614.393	577.118	460.148	780.524	623.915	1033.4	1233.39	540.708	906.619	920.905	529.17	854.465	758.949	720.913	1154.46
PC(18:0/20:5;O3)	13.09	914.579	[M+CH3COO]-	1094.49	1592.92	1419.26	1098.22	2480.75	507.653	466.502	562.831	1363.28	1565.43	846.061	1296.76	962.659	702.787	585.303	913.44	1068.16	1443.24	1914.17	738.706	1069.32	1563.43	839.108	1469.68	1253.47	1018.32	1972.17
PC(O-19:0/18:1)	16.396	846.652	[M+CH3COO]-	10.3511	26.3015	15.0725	12.1002	24.5351	10.0418	7.85013	8.81381	21.5846	21.1234	11.8994	20.654	11.6503	13.7702	8.82681	13.5868	16.8581	23.3471	26.9149	10.5925	16.8324	17.4605	11.1923	16.6114	14.6747	13.4483	21.3432
PE(16:0/16:1;O3)	14.68	736.458	[M-H]-	0.199911	0.291263	0.418853	0.154305	0.320582	0.352304	0.0999991	0.240925	0.398355	0.321407	0.114189	0.402664	0.256342	0.273129	0.144397	0.199312	0.238462	0.372408	0.413887	0.254793	0.486529	0.237729	0.261166	0.275428	0.441475	0.41028	0.466083
PE(16:0/16:1)	14.804	688.491	[M-H]-	0.896232	2.55055	5.53798	1.26287	2.34886	6.28431	3.1743	8.05021	8.95673	4.05958	1.81736	11.4704	1.49327	2.94419	1.45886	1.02834	1.31021	6.36844	5.46372	2.41388	4.21899	1.25539	1.19298	2.30381	3.48236	7.03924	7.98055
PE(16:0/18:1)	15.445	716.523	[M-H]-	36.6217	37.9316	54.3006	35.4499	51.8857	52.5948	49.5867	52.9986	75.5159	33.5379	46.4097	69.2993	42.361	24.3632	5.27547	35.8715	34.7391	37.9172	68.1888	26.2189	25.7884	41.5355	29.0733	38.3712	44.0628	63.9056	63.5223
PE(16:0/18:2)	15.037	714.509	[M-H]-	61.6867	66.4093	75.4975	58.1362	69.8358	56.6576	25.9299	44.2297	65.7379	70.8026	30.287	73.1271	56.1801	58.9405	48.6901	48.899	52.4681	73.426	94.4785	51.6896	79.9114	83.1216	57.0049	54.4263	72.0781	87.9327	86.492
PE(18:0/18:1)	16.161	744.555	[M-H]-	22.0204	23.0003	26.1068	21.1732	30.9675	21.0475	18.3519	25.5933	33.0561	37.676	17.7787	29.1687	26.6279	24.3032	18.9263	21.1048	30.4393	27.7339	35.6107	21.9134	29.8155	25.4045	18.6205	19.9179	23.5336	28.3981	28.0607
PE(18:0/18:2)	15.702	742.539	[M-H]-	80.372	68.2425	74.7375	63.9079	83.1568	55.1538	26.6022	40.2112	70.8588	79.9336	33.0605	76.5254	77.2123	25.7522	52.4332	61.2118	78.6748	71.8485	101.002	54.5939	80.5394	87.9787	60.6941	59.822	76.037	72.6507	75.1476
PE(16:0/20:4)	15.065	738.506	[M-H]-	123.362	128.277	146.655	129.035	141.718	107.486	71.9527	109.965	124.278	134.467	79.2867	146.614	145.035	124.751	121.924	116.814	124.517	154.756	178.53	116.155	153.983	182.816	111.828	135.137	153.258	164.907	182.987
PE(16:0/20:5)	14.677	736.49	[M-H]-	14.2702	20.5487	23.7834	13.3442	23.5207	20.3975	8.38885	16.2089	25.8965	24.3123	8.8585	31.1128	20.918	18.6318	12.5692	14.2662	19.2432	25.5731	26.7438	17.2314	32.2371	18.7724	13.3585	17.3562	21.9173	24.7014	27.0086
PE(17:0/20:4)	15.419	752.521	[M-H]-	48.2527	50.7747	46.7758	57.4729	51.4725	30.1784	39.7956	38.282	49.7876	70.1535	45.6272	38.42	69.9	61.5975	70.3814	72.2632	97.5179	63.2637	72.0365	53.4562	58.2746	83.1637	38.7011	58.01	44.0416	43.0842	49.8148
PE(18:0/20:3)	16.01	768.564	[M-H]-	71.8843	65.324	70.6794	67.0243	81.6425	54.7343	37.6238	52.7636	80.1136	86.9723	45.6277	76.7681	83.6583	72.1855	67.9348	70.4595	96.6656	86.5654	106.846	2.04961	90.6261	91.8815	55.7772	66.6962	75.8882	74.8044	80.8211
PE(18:0/20:4)	15.772	766.537	[M-H]-	396.167	344.821	374.008	367.224	400.105	276.353	219.417	287.09	370.828	384.159	263.093	381.81	374.704	326.244	333.872	340.773	411.073	378.781	464.597	309.173	376.398	476.408	291.713	340.105	374.331	362.256	395.004
PE(18:0/20:5)	15.253	764.523	[M-H]-	61.5978	69.8767	78.6565	85.5592	143.018	60.9486	56.8679	79.7537	83.8716	99.7322	68.547	56.4222	84.935	77.8551	80.877	79.6467	101.989	123.003	118.726	85.3948	101.002	122.175	77.7941	91.8708	80.2043	83.637	125.846
PE(18:1/20:4)	15.251	764.52	[M-H]-	126.923	100.796	127.889	105.195	110.385	93.7236	58.6981	83.3599	133.972	124.917	69.5784	144.995	99.4286	117.615	99.1049	121.834	131.505	110.267	151.686	102.467	128.151	125.994	77.2833	97.9443	129.186	115.919	107.061
PE(16:0/22:6)	14.989	762.505	[M-H]-	189.975	185.377	180.501	189.684	223.43	142.529	124.704	147.196	210.246	180.557	132.838	200.795	182.21	169.889	149.822	161.773	217.879	178.946	207.116	150.412	160.149	209.088	140.082	181.228	171.919	169.067	186.296
PE(19:0/20:4)	16.06	780.552	[M-H]-	22.9517	21.6593	20.7601	17.7684	24.3142	13.3218	13.9351	15.1996	22.7038	20.4273	19.2345	22.7795	26.7395	20.3431	7.62403	10.0779	11.7652	13.9627	7.72906	6.61553	18.0301	27.611	17.1625	18.1898	21.4884	18.667	19.3754
PE(17:0/22:6)	15.395	776.519	[M-H]-	16.9662	17.6787	14.2093	20.011	19.36	9.6135	18.7643	14.0776	20.0828	25.7345	17.6698	13.5144	21.9401	22.9104	23.4788	25.3643	42.6074	21.2791	21.2535	16.9648	16.0991	25.9318	12.287	21.9829	13.5127	13.6738	15.3734
PE(18:0/22:4)	16.299	794.568	[M-H]-	41.1469	30.8936	32.5375	38.8892	36.0431	21.1487	24.8631	34.0132	38.234	45.2843	26.6933	38.8564	46.2224	8.87595	5.51741	7.47616	43.9652	37.1699	14.8792	35.6784	6.21145	43.1264	28.3763	29.9365	35.94	29.5205	40.4488
PE(18:0/22:5)	15.922	792.55	[M-H]-	67.1595	59.3115	59.1705	52.563	81.0434	38.8237	42.9404	62.9563	78.7337	80.9243	40.3128	58.7033	74.9663	67.6879	61.4834	67.7564	93.777	77.9899	88.5839	60.5725	73.8925	58.5119	49.9189	47.4218	54.7192	52.0988	63.52
PE(18:0/22:6)	15.631	790.536	[M-H]-	172.908	143.681	136.839	159.559	179.191	104.026	106.366	125.9	180.191	190.037	111.003	161.901	194.884	155.123	153.314	164.836	227.993	159.807	197.772	137.175	143.716	197.396	119.916	152.91	154.511	125.008	142.712
PE(18:1/22:6)	15.166	788.52	[M-H]-	38.8028	33.8734	29.4758	33.5691	45.7619	21.8559	21.6019	21.9885	37.7273	45.3209	27.3271	23.9526	40.0173	33.0471	27.023	33.6802	54.2764	31.5594	42.3252	27.1382	28.3686	40.954	25.2773	34.4958	36.899	23.6692	25.4056
PE(O-16:1/20:1)	16.692	728.561	[M-H]-	23.3217	15.7035	16.2948	23.5724	24.6399	13.2575	14.6329	17.2377	23.9101	30.2009	15.5553	23.0029	15.4047	14.47	7.65428	18.912	25.3693	18.4344	26.5816	19.4406	27.1255	25.7877	17.6722	18.1757	23.4764	15.1649	19.3547
PE(O-16:1/20:4)	15.464	722.511	[M-H]-	58.3872	65.9123	52.3117	74.0059	68.2938	48.7845	52.5831	55.3972	80.706	76.5955	81.8953	70.7665	102.614	68.6027	89.2793	76.777	92.5193	81.4592	87.8187	88.1512	67.8471	85.4056	55.185	70.1036	58.8926	46.1195	56.417
PE(O-19:0/18:1)	16.196	744.583	[M-H]-	0.377827	0.394958	0.405735	0.349387	0.291396	0.384796	0.324997	0.408393	0.579883	0.524548	0.368831	0.429493	0.296593	0.481487	0.361148	0.373226	0.639491	0.527871	0.55856	0.332752	0.422789	0.47087	0.281828	0.305331	0.304585	0.562473	0.511643
PE(O-19:0/18:2)	15.711	742.57	[M-H]-	1.17239	0.953351	1.03624	0.857845	1.12627	0.763849	0.353227	0.598014	1.03848	1.19496	0.451261	0.708935	0.924956	0.934947	0.720014	0.814805	1.08355	0.954064	1.45764	0.752515	1.01134	1.1705	0.820381	0.674157	0.960249	0.999396	1.02002
PE(O-18:1/20:4)	16.207	750.543	[M-H]-	74.5689	71.0623	71.164	80.3631	82.6167	55.8591	53.1008	63.2819	77.3091	86.3116	67.5586	84.036	4.07503	71.2985	78.8198	71.6121	95.6427	86.5774	86.5864	82.4832	84.0782	94.2873	69.2371	72.3456	76.0296	62.9272	73.4896
PE(O-18:2/20:4)	15.549	748.527	[M-H]-	21.5199	22.0952	18.4294	23.3046	23.0053	18.9029	13.2861	17.2591	28.3236	24.4732	18.8823	27.84	28.7865	21.2296	22.548	21.903	28.3384	24.1317	26.6092	26.3199	22.7651	26.2418	19.5345	20.5752	22.2253	17.1927	18.3651
PE(O-20:5/18:1)	12.685	748.52	[M-H]-	34.6826	46.2265	49.1068	44.396	56.7272	33.1259	24.1759	36.2026	53.4395	54.643	35.2624	62.1363	42.5715	38.4364	35.3208	34.131	48.22	53.3853	68.3874	37.6891	52.4174	45.9329	30.7141	46.8759	47.3957	50.5097	61.44
PE(O-19:0/20:3)	16.02	768.583	[M-H]-	0.795294	0.780688	0.693406	0.56269	0.964218	0.707145	0.476751	0.605958	1.01659	1.07075	0.586932	0.0480464	1.2269	1.00216	0.840602	1.03296	1.29349	1.19782	1.22234	0.853596	1.21007	1.07508	0.72537	0.749006	0.889593	1.07945	0.910886
PE(O-19:0/20:4)	15.778	766.575	[M-H]-	5.1647	5.45942	5.63118	5.78355	5.78245	4.11621	3.01462	4.05837	5.41604	5.65799	3.64934	5.39885	4.51216	4.52357	4.80761	4.74544	5.59991	5.15022	6.27315	4.3413	4.987	6.7365	3.73439	4.5576	4.83037	5.47555	6.14425
PE(O-20:0/20:4)	16.753	780.578	[M-H]-	2.69425	1.94694	2.4712	3.33806	2.45568	1.56125	1.95106	2.25762	2.5926	2.60498	2.49272	1.90745	2.95193	2.23903	2.76954	2.36568	3.17396	2.90234	4.67065	2.51311	3.02685	3.15663	2.30523	2.32011	2.49007	2.03994	2.52547
PE(O-18:1/22:4)	16.639	778.573	[M-H]-	26.2278	19.9447	23.2456	32.3009	23.6858	15.8172	1.28614	22.6784	24.6619	2.30954	25.3389	26.7697	31.5913	1.84187	1.94139	2.08128	2.86149	2.48347	2.81245	25.8746	2.48307	31.7741	24.1471	23.1527	25.7802	19.6617	24.0695
PE(O-18:1/22:5)	16.345	776.558	[M-H]-	21.4043	19.0985	20.7301	23.8364	23.9034	16.45	15.4326	19.8042	23.8061	26.6514	18.8726	24.019	27.5321	20.8014	22.0416	22.8734	31.8331	27.7191	31.4488	24.3772	28.8556	26.9661	19.2353	20.1081	23.6589	20.2234	23.523
PE(O-18:1/22:6)	16.133	774.542	[M-H]-	13.4724	12.2972	13.1893	14.0748	13.8036	9.48202	9.14561	10.6558	14.0503	16.1976	11.9017	14.0975	4.41016	12.9339	13.5127	13.0707	18.46	16.6429	17.1541	12.7084	15.2657	16.4124	11.697	13.0579	13.8002	12.091	13.2032
PE(O-19:0/22:6)	14.826	790.562	[M-H]-	3.36291	5.23434	6.84476	3.1186	4.71071	8.33026	7.58833	12.6328	12.2161	10.7204	1.30625	1.34424	9.17368	8.55305	6.10155	5.26494	7.65336	13.7898	11.1336	7.3909	9.33628	4.12394	3.37971	5.26192	5.69484	8.47726	10.6488
PG(16:0/18:1)	12.685	747.516	[M-H]-	2.09756	3.2207	3.4202	3.65299	3.63238	3.06636	2.4218	2.73434	3.32819	3.16262	2.9206	3.53819	2.71654	2.67746	2.67792	2.51327	2.67404	3.4943	3.67302	2.87162	3.14974	3.20393	2.50973	3.49157	3.02349	3.36761	3.98854
PG(16:0/18:2)	12.467	745.502	[M-H]-	1.34801	1.34835	1.11103	1.20163	1.3025	1.38601	1.36465	1.43292	1.70676	1.35692	1.34325	1.59944	1.92767	1.6694	1.69426	1.93528	1.92729	1.36554	1.39419	1.80489	1.79907	1.68885	1.40273	1.78691	1.68406	1.50397	1.90492
PG(18:1/18:1)	12.789	773.532	[M-H]-	1.09113	1.22475	1.01319	1.40339	1.07027	0.960139	0.910566	0.839374	0.978656	0.884775	0.839781	1.03875	1.13565	0.864881	1.19362	1.11213	1.03749	0.905044	0.898911	1.06963	0.868127	1.22298	0.909806	1.1117	0.912144	0.808244	0.998315
PG(18:1/18:2)	12.297	771.517	[M-H]-	1.76559	1.27577	0.62726	0.844045	0.615597	0.749081	0.879568	0.898366	1.01736	1.11098	0.859073	0.723387	1.99429	1.02602	1.6069	1.53386	1.26585	0.850782	1.05972	1.03472	1.10787	0.889149	0.67279	0.779522	0.775045	0.525997	0.601649
PG(18:2/18:2)	12.204	769.502	[M-H]-	0.83434	0.799185	0.777344	0.925712	0.709152	0.616681	1.38078	1.40126	1.46172	1.37209	1.11516	1.03511	1.80018	1.20355	1.571	1.59896	1.17955	0.848779	0.968408	1.11263	1.05982	1.20307	0.970564	0.983107	0.995887	0.867845	1.0162
PG(16:1/22:5)	12.118	793.501	[M-H]-	0.405499	0.494067	0.507458	0.706902	0.515955	0.491047	0.61941	0.678963	0.588645	0.539161	0.551257	0.552254	0.458023	0.487966	0.548765	0.539925	0.481514	0.516401	0.464052	0.561183	0.443369	0.646171	0.522026	0.503958	0.493371	0.483771	0.561436
PG(18:1/22:6)	12.236	819.515	[M-H]-	1.57147	1.55644	1.04782	1.05863	0.956637	1.08527	0.749679	0.875727	0.8688	1.18339	0.89157	0.840926	2.14902	1.13443	1.40265	1.27	1.3014	1.18833	1.5335	1.08322	1.34323	1.09607	0.801565	0.866187	0.896912	0.786439	0.812372
PG(18:2/22:6)	12.076	817.501	[M-H]-	0.877695	1.42636	1.8572	2.21605	2.20402	1.20233	1.01257	1.20836	1.27384	1.45197	1.19087	1.68901	0.941565	1.29543	1.01303	1.00759	1.19053	1.12948	1.24683	1.22628	0.916599	2.08061	1.69264	1.34483	1.69131	1.42764	1.60735
PG(20:4/22:6)	12.081	841.502	[M-H]-	0.421708	0.550816	0.905631	0.993715	0.907773	0.576692	0.693139	0.883947	0.732071	0.738388	0.781895	0.926341	0.503867	0.67068	0.652403	0.5476	0.653705	0.678466	0.507998	0.694823	0.435544	1.31187	0.926588	0.816241	0.84303	0.827102	0.966476
PG(22:5/22:6)	12.125	867.512	[M-H]-	1.81622	2.51684	2.49749	2.4795	2.27212	2.05748	1.03277	0.914372	1.6864	2.44689	1.68758	1.43812	1.97205	1.77455	1.44678	1.56145	2.42782	1.94028	2.49062	1.77794	2.03162	2.59421	1.66607	1.97658	2.24087	1.76351	1.60064
PG(22:6/22:6)	12.065	865.5	[M-H]-	3.76319	6.3965	7.93725	8.6211	9.04985	5.59066	4.00761	3.48053	5.47293	7.76441	5.56977	6.18032	3.84044	5.4882	3.50355	3.9931	6.43738	5.21164	6.35268	4.81829	4.82662	9.09639	6.10995	6.73115	7.88243	6.41903	6.23099
PI(16:0/16:1)	12.258	807.502	[M-H]-	1.23506	1.611	2.09027	0.966858	1.53464	3.29917	2.41537	4.95484	3.63409	2.47964	1.55465	3.05643	1.86868	1.98224	1.38742	1.17326	1.60854	3.83343	2.66559	1.89639	2.40563	1.15123	1.07825	1.6692	1.52495	2.47824	3.3747
PI(16:0/18:1)	12.633	835.532	[M-H]-	1.94279	1.99328	2.71669	1.73531	2.43591	2.75922	2.13608	3.72182	3.569	3.17431	2.05129	4.08997	2.19351	2.56538	1.796	1.89578	2.81082	3.6788	3.16421	2.37897	2.3336	1.97713	1.86282	2.17512	2.29165	2.699	3.86827
PI(16:1/18:1)	12.385	833.518	[M-H]-	14.5667	14.6025	15.6181	11.1022	15.094	13.5653	8.59123	11.5672	16.3369	16.1441	11.1915	16.5616	15.6457	13.2156	10.7603	11.32	15.0594	17.3035	16.4459	14.2432	13.2382	14.7686	12.1255	14.1027	12.6948	14.0783	16.7348
PI(18:0/18:0)	13.268	865.579	[M-H]-	0.553333	0.455983	0.612563	0.665367	0.82298	0.609853	2.40714	2.73814	1.15982	2.16483	0.964131	1.24043	1.42539	1.04529	1.2632	1.56561	1.46337	1.59609	1.18573	0.826724	1.01581	0.941082	0.858861	0.714361	0.961783	0.843717	1.33937
PI(18:0/18:1)	13.006	863.556	[M-H]-	2.78068	2.36918	3.11196	2.6594	3.49409	2.99964	2.13137	3.58439	2.89168	4.29082	2.7317	4.0565	3.564	2.18968	2.40422	2.5842	4.24711	4.32124	3.6894	2.83954	3.23623	2.86502	2.97787	2.82303	3.39112	3.00467	4.20524
PI(18:0/18:2)	12.755	861.539	[M-H]-	12.6116	9.97311	13.1498	9.78783	13.1116	10.2128	6.7764	10.2522	12.1228	14.9208	12.2279	13.532	3.55288	9.37411	9.09429	10.3268	13.874	14.011	13.3678	11.1028	10.6678	10.9181	11.7998	10.0025	12.0119	8.94499	12.6523
PI(16:0/20:3)	12.512	859.529	[M-H]-	12.7797	11.6619	12.4708	9.1008	12.4477	10.9287	8.03001	10.0115	15.1065	15.9703	8.54048	12.8748	13.3554	12.1668	7.92596	10.9514	14.4375	13.7684	17.506	10.6845	13.3393	13.191	9.14868	14.1137	13.0145	12.8775	13.9725
PI(16:0/20:4)	12.423	857.515	[M-H]-	36.578	40.2663	39.5429	34.7136	41.2992	37.857	34.4437	36.6123	47.1589	46.3746	31.2613	42.8982	40.5692	39.8312	33.0301	32.4564	40.6897	48.4222	52.83	39.5411	40.7884	46.7599	29.5405	49.0602	38.3471	45.5407	47.9792
PI(16:0/20:5)	12.201	855.502	[M-H]-	2.61171	2.17681	1.82235	1.01024	1.45009	3.67242	2.71971	2.75032	5.16376	4.09736	2.08795	2.41259	3.27051	3.00085	2.49224	2.50371	3.16617	4.36777	3.0718	2.25975	3.4405	1.84365	1.32642	3.10693	1.82521	3.18473	3.27264
PI(17:0/20:4)	12.62	871.531	[M-H]-	6.52468	6.68378	6.15095	5.99361	6.78368	4.78484	5.95898	4.20587	6.7116	8.2406	5.3277	5.36222	6.72024	6.56805	6.12468	6.29417	9.76301	6.20577	7.01674	5.39694	5.95233	8.69999	4.76611	8.22709	5.06628	6.0228	5.83053
PI(18:0/20:1)	13.322	891.593	[M-H]-	1.02514	1.20192	1.98062	1.42793	2.37016	1.59233	0.937678	2.25877	2.00521	2.88622	1.71328	2.88712	2.23667	1.65195	1.44134	1.82191	2.54024	3.16494	2.66742	2.06261	2.37554	1.51307	1.61401	1.52846	2.22991	1.65801	2.29979
PI(18:0/20:2)	13.103	889.577	[M-H]-	5.64808	6.52018	7.26364	6.52336	8.70629	6.71674	4.39037	7.18012	9.19922	10.2136	6.03961	7.23633	9.54276	7.00123	5.37284	8.23345	10.1295	6.22946	11.1984	8.05488	9.5522	8.10224	6.48566	8.31074	9.17671	6.90777	9.42957
PI(18:0/20:3)	12.932	887.56	[M-H]-	49.0413	53.0543	54.3579	53.3146	61.4813	46.9603	41.3563	43.3175	55.4515	58.0338	40.1084	49.5553	60.3038	50.6996	45.6461	49.1971	57.5939	58.9953	66.8959	46.4617	56.4966	69.0794	45.1073	57.8311	55.8426	54.1797	57.7062
PI(18:0/20:4)	12.812	885.547	[M-H]-	193.198	188.676	186.804	200.732	185.65	158.33	157.54	150.325	175.579	183.179	148.75	165.604	4.45629	4.22503	178.659	171.618	185.875	193.182	212.354	10.2325	180.444	245.795	155.114	196.762	172.539	183.31	187.636
PI(18:1/20:4)	12.53	883.531	[M-H]-	24.5912	17.4182	17.6462	14.865	21.1687	15.8937	13.4169	13.913	22.8482	26.2805	14.4568	17.8184	20.0204	17.428	14.4628	20.3919	24.0242	19.1764	22.9682	16.6855	19.7795	20.3355	13.5946	21.6133	18.4696	16.1702	18.7638
PI(16:0/22:6)	12.4	881.514	[M-H]-	6.76285	5.33387	5.78549	4.59207	6.85491	5.017	5.04119	5.73875	7.79459	8.1789	5.41609	6.82175	6.84066	5.82593	4.52702	6.65266	9.21465	6.95799	7.00622	6.34665	6.04103	5.68153	4.37411	7.44235	6.11637	5.44902	6.992
PI(19:0/20:4)	13.001	899.561	[M-H]-	3.36996	3.00486	2.91662	2.57584	3.06647	2.04737	2.0236	1.91235	2.55854	3.26212	2.17147	2.27742	3.02431	2.42511	2.47398	2.30971	3.04012	2.293	2.88305	2.31657	2.54964	3.63679	2.29607	3.13066	2.69228	2.45448	2.4126
PI(18:0/22:4)	13.079	913.565	[M-H]-	8.76656	8.57584	9.02165	9.9329	11.1537	8.22737	9.41519	9.39541	11.4327	11.5364	9.94015	9.68128	10.4363	6.3036	8.98931	1.64685	7.36677	7.43634	11.2924	2.18974	4.01931	11.4944	7.68656	10.4603	9.30408	8.94709	11.222
PI(18:0/22:5)	12.909	911.559	[M-H]-	8.64982	8.54542	10.0688	11.2116	15.5282	9.39322	8.29952	11.872	11.5302	12.3102	10.2979	12.429	9.62251	7.48498	6.38933	9.37045	12.3385	13.1948	11.8118	10.5841	10.6093	10.5165	8.4035	11.1612	11.7325	9.1666	13.7998
PI(18:0/22:6)	12.787	909.544	[M-H]-	9.23779	9.79688	13.0101	11.15	18.1142	9.57239	7.36844	13.7182	12.4978	15.7949	13.3267	16.6335	12.7491	8.02692	6.94328	10.778	15.6185	15.946	13.1929	12.9043	10.9352	12.1209	11.0765	11.9553	14.6209	9.01999	16.014
PS(18:0/18:0;O3)	13.152	838.529	[M-H]-	0.087996	0.0761504	0.0907248	0.0821047	0.0815403	0.0623685	0.0463226	0.0768662	0.0762438	0.066858	0.0830436	0.0848572	0.0808299	0.0667971	0.0751001	0.0704186	0.126832	0.0982567	0.0851323	0.0896001	0.0858528	0.0665689	0.071626	0.0715054	0.0669071	0.0577648	0.0700207
PS(18:0/18:1)	13.104	788.542	[M-H]-	10.4706	9.37412	8.8932	10.1298	11.2963	8.88586	5.41202	6.72255	8.41337	9.52856	8.31644	8.83635	10.9106	9.18093	9.07038	8.38292	11.7001	10.4891	10.4396	12.4072	10.0242	11.5197	9.46541	10.2743	9.85535	7.93416	8.97211
PS(18:0/20:4)	12.896	810.526	[M-H]-	37.5772	31.8002	35.0277	31.8115	34.2583	28.2544	15.6735	22.7748	23.9862	26.6289	24.9738	28.0385	33.5809	28.5245	27.6776	28.1968	29.3758	32.9749	32.3225	31.4711	30.2654	37.5507	27.2998	33.3774	33.5583	28.0398	34.0581
PS(22:0/18:1)	13.808	844.595	[M-H]-	2.12825	2.0802	2.34833	2.96786	2.7499	2.14419	1.19125	1.85253	2.03918	2.24955	2.0391	2.49192	2.7644	2.85154	2.1221	0.147227	3.23141	2.91761	3.1248	0.221846	0.198102	2.71589	2.30804	2.53991	2.65578	1.95608	2.62185
PS(18:0/22:4)	13.18	838.558	[M-H]-	7.82961	6.12031	7.01018	7.16332	7.52306	5.51402	4.43402	6.95658	5.47481	6.68443	6.80419	6.39978	7.22833	7.17309	6.74875	6.08285	7.83956	8.23321	7.19496	7.33565	6.72498	7.39976	6.34183	6.84061	6.98581	5.66778	7.61802
PS(18:0/22:6)	12.393	834.526	[M-H]-	17.4889	17.5784	18.8435	12.0501	18.7923	15.4292	8.47914	12.2647	19.3766	19.3904	12.6781	20.5348	16.5337	15.7163	11.0649	12.3873	18.6944	20.9789	21.3886	17.0734	15.3808	15.8609	13.1353	17.703	16.467	16.5933	20.3522
PS(O-19:0/18:1)	13.106	788.579	[M-H]-	0.144525	0.146169	0.141045	0.147851	0.168129	0.145686	0.0768278	0.0757364	0.131552	0.13007	0.105364	0.139634	0.165495	0.107967	0.0991414	0.107477	0.177455	0.173595	0.130513	0.164321	0.137336	0.14553	0.117358	0.145129	0.103495	0.0924888	0.141112
PS(O-19:0/20:4)	12.915	810.562	[M-H]-	0.16233	0.446024	0.121587	0.124426	0.148187	0.0924207	0.0883885	0.131228	0.101026	0.121681	0.128381	0.126744	0.439335	0.160973	0.227755	0.328504	0.15341	0.101138	0.108814	0.165707	0.321265	0.105205	0.0795689	0.12566	0.0677592	0.29485	0.0964755
PS(O-23:0/18:1)	13.83	844.643	[M-H]-	0.0195496	0.0234687	0.0281825	0.0312295	0.0314528	0.0218802	0.00531345	0.0156081	0.0153762	0.0179979	0.0233839	0.0296391	0.0241525	0.0325187	0.0228968	0.0184421	0.0381779	0.0389568	0.0340366	0.0351954	0.0307207	0.0267871	0.0285871	0.0288728	0.0295241	0.0203363	0.0261879
LPC 16:0	10.633	554.344	[M+CH3COO]-	20.3908	23.1828	20.7062	18.1658	13.789	20.7173	48.0205	42.6968	42.6089	44.3875	32.3731	29.3241	34.9735	15.5637	27.7905	24.8495	31.098	32.6838	34.4125	36.2574	34.4717	21.9828	11.8048	27.0538	16.8505	20.8094	24.6421
LPC 18:0	11.762	582.375	[M+CH3COO]-	30.325	27.8021	27.2896	30.3793	18.8782	28.0847	100.421	77.3574	57.8235	73.2144	45.3443	35.772	48.0767	21.9881	42.2794	41.7571	40.0598	36.7474	41.9094	46.6002	44.3739	35.8194	18.2878	30.707	23.084	26.9988	31.9459
LPC 18:2	9.938	578.346	[M+CH3COO]-	7.87007	9.16033	7.1478	5.82597	4.63707	9.74657	11.33	10.1836	14.3044	16.9116	10.7649	10.2804	17.0967	6.01351	10.2343	9.51447	10.9533	10.7276	11.0087	13.313	15.1038	8.68656	4.92948	9.10897	6.2165	6.76094	7.84218
LPC 20:4	9.995	602.345	[M+CH3COO]-	9.79289	8.78309	7.5294	7.59495	5.90809	9.50498	15.5808	13.4785	12.4375	15.1433	14.741	9.83013	0.197608	5.22914	11.7903	9.9001	10.8004	10.0418	9.94016	12.5352	13.5454	10.0063	5.49598	9.32592	6.30067	6.61184	6.97822
LPC 22:6	10	626.345	[M+CH3COO]-	3.1276	2.70049	2.22824	2.20006	1.67504	3.09393	18.1227	11.7011	9.42749	12.4864	8.22555	4.50181	6.60618	2.6321	5.11232	6.17181	4.8999	4.09874	5.02869	4.87275	6.01964	3.17496	1.78577	3.48016	2.37857	2.57568	2.62692
LPE 16:0	10.767	452.276	[M-H]-	3.60107	4.69936	5.42547	4.61738	3.94715	3.61798	5.36702	5.55299	6.1709	7.7542	4.14138	6.50517	6.58033	5.75259	7.31191	6.4377	6.21087	6.50392	6.86011	6.10277	6.69071	6.16954	6.12943	5.99049	6.28975	5.65634	6.66094
LPE 17:0	11.278	466.292	[M-H]-	0.35828	0.382805	0.353733	0.312391	0.211653	0.194188	0.542008	0.359894	0.479516	0.93842	0.283765	0.383263	0.678346	0.529089	0.713185	0.708618	0.8549	0.410059	0.433127	0.419541	0.544745	0.504406	0.436172	0.437824	0.423048	0.292594	0.329935
LPE 18:0	11.815	480.309	[M-H]-	3.35897	3.83234	3.95616	4.06363	3.20844	3.01036	6.94817	6.01297	6.0591	7.0691	3.71113	5.54024	7.43048	6.08291	8.2784	7.52394	6.78592	5.59921	5.68141	6.20077	5.61342	6.69284	6.09762	4.51957	5.72402	4.68244	5.64955
LPE 18:1	11.038	478.293	[M-H]-	1.29252	1.49007	1.38696	1.09048	1.16285	1.23915	1.27962	1.26523	1.93894	3.45189	1.17719	1.80713	2.70249	1.89634	2.07427	2.16654	2.44028	1.64701	2.15113	1.57945	2.06121	1.81896	2.07685	1.45917	2.453	1.30277	1.26099
LPE 18:2	10.104	476.277	[M-H]-	1.234	2.17699	1.5167	1.21387	1.04305	2.34205	0.802204	0.869021	1.65202	2.6302	1.11545	1.75865	1.976	2.2403	1.77229	1.64848	2.20915	2.50783	2.33474	1.51572	2.24855	2.44539	1.83121	1.23388	2.48811	2.58776	2.03843
LPE 20:4	10.266	500.277	[M-H]-	3.68502	6.01378	4.17428	4.16637	3.04591	6.33746	3.32258	3.26323	4.54135	6.40824	4.89438	5.3622	6.89336	6.65368	6.92622	5.49196	7.67581	7.82987	6.22838	5.40749	6.14129	8.56117	5.49781	4.73659	7.35167	7.12319	6.27445
LPE 20:5	9.409	498.261	[M-H]-	0.115721	0.26228	0.133716	0.0737092	0.0935895	0.397809	0.0383747	0.0460563	0.132903	0.170192	0.0787862	0.138345	0.204192	0.154412	0.12848	0.107844	0.247142	0.369685	0.1785	0.131392	0.291806	0.201113	0.13307	0.154952	0.230856	0.273975	0.237104
LPE 22:5	10.479	526.292	[M-H]-	0.661504	1.05074	0.713941	0.726275	0.530481	1.32733	0.786495	0.876	1.16514	1.47494	0.68413	0.972475	1.02936	1.10215	0.969612	0.970621	1.27445	1.26437	1.04819	0.809217	1.03486	0.988363	0.75611	0.675506	1.15438	1.20964	1.13728
LPE 22:6	10.317	524.276	[M-H]-	2.86406	4.76051	2.96572	3.44881	2.50643	4.87148	6.35383	4.87609	6.72641	8.27685	5.16076	4.82703	5.42299	5.95413	5.6441	5.58134	7.6003	5.61059	5.15325	3.99206	4.23659	5.86042	4.02371	3.62196	5.37625	4.73749	4.14013
LPE-N(18:0)18:1	16.113	744.544	[M-H]-	0.497773	1.11456	0.636501	0.450172	1.203	1.00659	1.37311	1.33805	1.71426	1.9761	0.880694	1.55654	0.614021	1.42665	1.28149	1.24824	1.59337	1.60804	1.73858	1.28079	1.52338	0.816312	0.506389	0.384406	0.525455	1.37043	1.50262
LPE-N(17:1)22:4	17.551	778.545	[M-H]-	0.00946929	0.0167879	0.0326733	0.0150587	0.0115877	0.0182096	0.0330969	0.0263811	0.025981	0.0365634	0.0266134	0.0356422	0.0080576	0.0351031	0.0383607	0.039432	0.0293879	0.0230219	0.0231342	0.019297	0.0251082	0.0272128	0.034785	0.0208105	0.0227266	0.0420904	0.0373171
LPG 16:0	8.729	483.272	[M-H]-	0.0405595	0.055334	0.053112	0.0566521	0.036626	0.0454316	0.2263	0.199477	0.158148	0.235605	0.10292	0.129204	0.111902	0.0736614	0.153358	0.170358	0.0977176	0.0992799	0.144677	0.0982901	0.129065	0.0586169	0.0787385	0.0719435	0.0873567	0.0662999	0.0825923
LPG 18:1	8.779	509.287	[M-H]-	0.0719069	0.138234	0.10114	0.0976196	0.101419	0.122625	0.144895	0.13312	0.170743	0.211683	0.138058	0.172529	0.0399647	0.119369	0.142745	0.131125	0.144286	0.143237	0.165428	0.107514	0.117781	0.112207	0.0949571	0.117269	0.126566	0.107567	0.124192
LPG 18:2	8.14	507.272	[M-H]-	0.128446	0.113222	0.0951343	0.0994469	0.0871842	0.0950948	0.277418	0.256195	0.290737	0.461723	0.220549	0.236485	0.193789	0.132017	0.179653	0.322747	0.206401	0.138331	0.300493	0.133186	0.218838	0.0977287	0.087659	0.0891436	0.120101	0.0914836	0.0911994
LPG 22:6	8.144	555.272	[M-H]-	0.249313	0.436693	0.423915	0.33985	0.417143	0.306431	0.151179	0.16859	0.233957	0.244123	0.193097	0.243919	0.19806	0.172696	0.152164	0.167409	0.251961	0.301756	0.386783	0.170835	0.189185	0.288623	0.254209	0.330159	0.320988	0.296577	0.363759
LPI 16:0	8.528	571.286	[M-H]-	0.406496	0.405094	0.363987	0.235931	0.281865	0.440145	2.94911	2.6111	3.06198	4.12429	1.72131	2.43055	1.9369	1.83935	1.45951	1.75413	2.62501	1.98544	2.52531	1.46384	1.53719	0.908426	0.53205	0.807885	0.82672	0.906379	0.737179
LPI 17:0	9.138	585.303	[M-H]-	0.0851239	0.0937758	0.0874909	0.0649436	0.0742999	0.0780005	1.17291	0.62891	0.918536	1.62177	0.614858	0.705496	0.365051	0.677627	0.449469	0.542104	1.11201	0.458412	0.609681	0.350261	0.387852	0.342999	0.161471	0.239754	0.219555	0.200052	0.137664
LPI 18:0	9.644	599.318	[M-H]-	2.66408	2.07688	1.99721	1.71533	1.59633	2.29085	14.0439	11.3487	12.5137	16.9966	9.3988	9.85049	12.0173	8.43347	8.86035	9.98603	11.886	8.58547	10.8102	6.53076	8.16058	6.08922	3.65948	3.72267	4.64442	4.28891	3.32633
LPI 18:1	8.857	597.303	[M-H]-	0.193838	0.119511	0.0974813	0.0631091	0.0997031	0.0983169	0.591923	0.384149	0.792379	1.72044	0.453939	0.564623	0.582152	0.455582	0.317693	0.654654	0.958976	0.347284	0.647055	0.294334	0.40779	0.272045	0.135902	0.219641	0.235836	0.150933	0.119996
LPI 18:2	7.827	595.288	[M-H]-	0.0953613	0.117254	0.0936029	0.0650154	0.0699839	0.155642	0.239831	0.200941	0.275622	0.383708	0.309415	0.249829	0.202637	0.133014	0.13432	0.150947	0.268662	0.241033	0.193896	0.167222	0.149158	0.116073	0.0962188	0.137366	0.126313	0.122821	0.142226
LPI 20:3	8.2	621.303	[M-H]-	0.11569	0.169735	0.110644	0.089012	0.106721	0.190856	0.256005	0.204568	0.322672	0.346786	0.252522	0.270245	0.37322	0.238651	0.151801	0.146415	0.311179	0.224772	0.158609	0.139867	0.13458	0.27776	0.151002	0.268763	0.241861	0.192053	0.194901
LPI 20:4	7.904	619.287	[M-H]-	1.25739	1.86825	1.2057	1.12299	0.966674	2.06132	2.89837	1.83818	2.65684	3.01408	3.0072	2.70686	2.64584	2.36234	2.39871	1.82915	3.34705	3.19757	2.52788	2.16808	2.04365	2.48422	1.26056	2.64009	1.60413	2.30391	2.08447
LPI 22:5	8.277	645.302	[M-H]-	0.038083	0.0658071	0.0471508	0.0443292	0.0545351	0.0986043	0.200919	0.16579	0.189761	0.204685	0.179542	0.167314	0.0180394	0.082972	0.0718447	0.0914442	0.173546	0.155925	0.126859	0.120036	0.102357	0.0775881	0.0488591	0.109429	0.0834897	0.0889709	0.111134
LPI 22:6	7.94	643.287	[M-H]-	0.0613447	0.10224	0.0886006	0.0658639	0.0880479	0.13441	0.440674	0.443764	0.382239	0.565346	0.397358	0.340839	0.197154	0.125864	0.120717	0.218353	0.316494	0.290904	0.23729	0.214052	0.17779	0.130153	0.0993919	0.165222	0.154665	0.120199	0.180474
LPS 16:0	8.556	496.267	[M-H]-	0.0564534	0.0578762	0.0630402	0.0414785	0.0393089	0.0504	0.15273	0.146507	0.164849	0.258103	0.104628	0.132436	0.13255	0.0942659	0.108056	0.131194	0.133228	0.113106	0.177998	0.126337	0.152147	0.0658033	0.0740914	0.0989495	0.110686	0.0672497	0.0716899
LPS 18:0	9.69	524.298	[M-H]-	0.934076	1.13068	1.02586	1.04106	0.850698	0.816875	1.3929	1.32293	1.40685	2.14403	1.18628	1.26706	1.54687	1.32439	1.6903	1.78202	1.61379	1.51113	1.78142	1.49819	1.60009	1.22917	1.21469	1.67557	1.61014	0.896201	1.06842
LPS 20:4	7.93	544.266	[M-H]-	0.652977	1.34867	0.738966	0.662477	0.464578	1.42845	0.379499	0.360243	0.636234	0.804135	0.949222	0.845663	1.26795	1.10399	1.27065	0.755286	1.38233	1.45554	0.879816	1.10438	1.0855	1.50671	1.09849	0.957571	1.41848	1.17449	1.01805
LPS 22:6	7.952	568.267	[M-H]-	0.395081	0.957935	0.474076	0.411327	0.319606	1.14912	0.434116	0.413723	0.733187	0.887353	0.731809	0.765158	0.787835	0.928355	0.782151	0.626978	1.31826	1.12614	0.777651	0.730646	0.760487	0.884775	0.648634	0.670291	0.889653	0.943344	0.80234
SM(d18:1/16:0)	14.561	761.58	[M+CH3COO]-	22.8626	25.7748	23.8811	26.9973	31.5468	23.0305	19.4642	21.8181	22.1356	26.4853	24.479	21.3666	28.7197	18.7926	23.7382	20.432	25.092	26.9946	22.513	26.2763	25.5995	33.1271	19.7462	30.135	22.6471	23.759	27.0722
SM(d18:1/22:0)	16.867	845.675	[M+CH3COO]-	65.9173	77.2072	71.7747	80.3353	100.868	69.9472	50.7787	63.9356	78.3496	85.2028	64.0657	75.4545	62.1047	66.4164	55.9288	63.6465	82.4541	104.945	99.3068	66.3387	77.7928	100.534	62.881	105.101	89.7053	102.838	119.385
SM(d18:1/23:0)	17.419	859.691	[M+CH3COO]-	122.157	131.432	126.176	133.437	180.517	107.528	82.997	98.8819	130.08	162.027	114.757	129.44	107.693	117.931	94.0023	114.614	161.196	171.012	163.2	111.71	134.778	171.406	95.9159	179.425	140.199	160.198	182.136
SM(d18:1/24:0)	17.813	873.705	[M+CH3COO]-	331.973	328.726	322.261	360.349	460.172	283.894	192.595	223.668	278.139	327.233	255.225	309.888	236.231	252.531	211.161	239.805	331.001	404.541	369.122	250.277	301.736	416.57	246.983	448.475	355.862	401.142	464.495
SM(d18:1/24:1)	17.005	871.69	[M+CH3COO]-	168.792	175.191	171.427	201.165	251.54	158.829	112.71	129.914	196.98	198.878	154.669	167.216	135.886	146.222	133.1	151.228	197.116	214.191	193.372	151.823	170.449	221.51	131.211	229.215	186.946	202.837	225.864
SM(d18:1/25:0)	18.447	887.721	[M+CH3COO]-	73.6858	74.3774	71.1875	76.828	103.597	53.3711	43.8295	48.1097	56.612	73.7065	66.8233	68.9847	52.871	52.9075	44.7075	49.3982	94.6366	94.2448	94.4923	58.3656	70.5448	88.1172	51.1656	84.1919	73.0953	91.6286	107.788
CL 66:5	14.18	1369.92	[M-H]-	0.04064	0.0520959	0.0580769	0.0585316	0.067646	0.123105	0.0772442	0.0950325	0.0966241	0.050211	0.0790694	0.103346	0.0439804	0.0515364	0.0422556	0.0516729	0.0498702	0.089456	0.113668	0.0372437	0.0811226	0.0675269	0.0516416	0.0622512	0.0906602	0.107753	0.104231
CL 68:5	14.26	1397.94	[M-H]-	0.111904	0.156963	0.142509	0.13078	0.13697	0.293487	0.12994	0.160088	0.200236	0.0921756	0.148032	0.189573	0.0963594	0.132671	0.0857983	0.0992006	0.0965791	0.214239	0.277751	0.0860921	0.198162	0.179017	0.130793	0.163715	0.214848	0.292832	0.262634
CL 68:6	14.256	1395.93	[M-H]-	0.226264	0.294438	0.398112	0.379314	0.40214	0.728687	0.385052	0.462427	0.541419	0.282557	0.42017	0.646259	0.287814	0.387974	0.255094	0.299251	0.296066	0.609631	0.77746	0.257694	0.572895	0.468186	0.342265	0.412954	0.592718	0.696478	0.716143
CL 68:7	14.106	1393.92	[M-H]-	0.0292651	0.036938	0.046641	0.046174	0.0530732	0.0840122	0.0478433	0.0628422	0.0653768	0.037157	0.0527717	0.0654531	0.0427517	0.0386262	0.0334547	0.0376998	0.0359861	0.0558544	0.0818556	0.034723	0.0619488	0.0584235	0.0442085	0.0466382	0.0641884	0.0642364	0.0610077
CL 70:4	14.779	1427.99	[M-H]-	0.104192	0.114449	0.132775	0.1761	0.113934	0.133624	0.10051	0.0826081	0.117219	0.0774281	0.107131	0.202067	0.0644974	0.0810771	0.0806237	0.0719649	0.109318	0.119981	0.106333	0.0619454	0.0791975	0.120097	0.0793407	0.143877	0.12501	0.115044	0.111472
CL 70:5	14.648	1425.97	[M-H]-	0.385734	0.44196	0.514538	0.656424	0.395791	0.604951	0.416538	0.380345	0.614026	0.306145	0.491362	0.42585	0.256392	0.357639	0.263759	0.267223	0.367622	0.539847	0.536588	0.228672	0.431453	0.508224	0.346614	0.62077	0.594821	0.605204	0.639185
CL 70:6	14.554	1423.97	[M-H]-	0.462943	0.664329	0.797018	0.807146	0.822208	1.09323	0.959753	0.920072	1.10679	0.801865	0.998138	1.17091	0.878551	0.866428	0.582015	0.744713	0.795533	1.19668	1.30172	0.749935	1.05402	0.836928	0.581709	1.00755	0.849883	1.10399	1.29817
CL 70:7	14.334	1421.95	[M-H]-	0.936311	1.47741	2.05619	1.73752	1.95778	2.75475	1.48417	1.6765	2.53131	1.4598	1.49682	2.78198	1.47507	1.85181	1.20355	1.21727	1.54581	2.61183	2.98804	1.37233	2.20915	2.35419	1.62489	2.0841	2.40754	2.6307	2.88504
CL 70:8	14.211	1419.93	[M-H]-	0.0944996	0.107659	0.109085	0.118712	0.144709	0.150228	0.0973871	0.105861	0.114754	0.0806979	0.108815	0.152015	0.0931543	0.106468	0.0838518	0.0913418	0.0985354	0.136799	0.151164	0.0835871	0.137207	0.142926	0.101057	0.119155	0.123627	0.142606	0.139066
CL 72:5	14.702	1453.99	[M-H]-	0.15684	0.269696	0.289854	0.521794	0.173028	0.16427	0.129295	0.118471	0.133523	0.130444	0.132216	0.414697	0.124574	0.139078	0.163388	0.15441	0.17271	0.154148	0.137622	0.135972	0.132931	0.232246	0.135047	0.222405	0.273787	0.160847	0.144947
CL 72:6	14.772	1451.99	[M-H]-	1.19913	1.26046	1.19885	1.61364	1.61994	0.902471	0.824841	0.102473	2.04844	0.125778	1.21527	1.95883	1.51486	1.44104	1.09643	1.06565	0.184818	0.182456	0.114137	1.26998	0.122838	2.7546	1.51315	0.928325	2.2393	0.301274	0.282789
CL 72:7	14.602	1449.98	[M-H]-	4.54542	5.58508	5.6969	6.74864	5.52992	4.83397	3.11647	2.35558	4.88515	2.61228	2.57678	5.36023	5.17178	3.05606	3.13481	3.72936	3.53753	3.75146	3.54792	3.58292	3.04413	6.94921	5.99825	6.44577	4.96301	4.50947	6.75999
CL 72:8	14.468	1447.96	[M-H]-	7.21261	8.46947	7.35999	9.17671	9.66135	6.91491	5.82918	5.72548	7.05782	6.54675	5.73882	6.94071	7.77226	7.29736	7.71019	8.00357	7.62679	7.80808	7.928	8.01348	6.70764	10.7376	7.83799	7.60024	7.34919	7.05677	7.23256
CL 72:9	14.28	1445.94	[M-H]-	0.633165	0.671696	0.551383	0.774767	0.750528	0.544827	0.426442	0.382967	0.478358	0.388386	0.496662	0.531735	0.457385	0.543329	0.515403	0.500025	0.492275	0.517853	0.493474	0.493014	0.48916	0.810644	0.548363	0.590774	0.523226	0.526774	0.486141
CL 74:10	14.492	1471.96	[M-H]-	0.296591	0.280208	0.316618	0.477949	0.336237	0.335666	0.427939	0.350432	0.287701	0.255865	0.504803	0.288504	0.266827	0.308835	0.387546	0.296642	0.257785	0.321574	0.284532	0.301856	0.351508	0.402367	0.28386	0.402921	0.289252	0.28487	0.300657
CL 74:7	14.78	1478.01	[M-H]-	0.291819	0.328173	0.264982	0.417389	0.172635	0.161068	0.0622561	0.0380987	0.130399	0.0245396	0.11093	0.309044	0.032261	0.115827	0.0684521	0.0702649	0.0331915	0.0353259	0.0701499	0.0792736	0.050623	0.240282	0.0755222	0.061863	0.114714	0.157005	0.121186
CL 74:8	14.655	1475.98	[M-H]-	0.464107	0.32876	0.373074	0.592967	0.465558	0.369131	0.436843	0.359843	0.347871	0.365278	0.578654	0.897276	0.312796	0.457916	0.463594	0.505091	0.399175	0.479157	0.497627	0.359723	0.443277	0.601942	0.348255	0.513488	0.453966	0.406192	0.483598
CL 74:9	14.581	1473.97	[M-H]-	0.769337	0.802367	0.855596	1.11004	0.930825	0.787079	0.777372	0.782686	0.724782	0.641076	0.90124	0.773815	0.691316	0.861251	0.968485	0.892055	0.734819	0.802474	0.904043	0.70185	0.95157	1.12396	0.77129	1.00994	0.838582	0.791645	0.829717
CL 76:12	14.447	1495.96	[M-H]-	0.247702	0.231282	0.226442	0.400984	0.293571	0.266314	0.435651	0.151254	0.263646	0.215685	0.51927	0.244195	0.100148	0.247913	0.218627	0.238118	0.179741	0.0879816	0.0990469	0.145796	0.264147	0.314019	0.204403	0.410773	0.211962	0.216561	0.223155
CL 78:10	14.988	763.509	[M-2H]2-	2.2882	2.65303	2.56265	3.16382	2.93349	2.65657	2.60056	2.31285	2.64602	2.13873	2.21004	2.22407	2.36014	2.37791	2.31803	2.38545	2.48714	2.35764	2.2651	2.3416	1.96867	2.90922	2.29849	2.71619	2.19152	2.23924	2.39952
CL 78:9	15.251	764.521	[M-2H]2-	5.12009	5.64925	6.29403	6.96761	7.14334	6.15633	5.38676	5.88027	6.1213	6.09524	4.94583	4.9394	6.37212	5.83493	5.96086	6.50586	6.01918	6.9454	6.70002	6.3857	6.32063	7.43103	5.54909	6.30849	6.07551	5.67454	6.45867
CL 82:8	15.926	793.556	[M-2H]2-	0.627289	0.673372	0.689757	0.89087	0.864696	0.741187	0.681501	0.825617	0.794995	0.753536	0.504011	0.645352	0.722646	0.743875	0.738214	0.790544	0.826924	0.8557	0.797125	0.770391	0.766471	0.830916	0.650986	0.715664	0.703456	0.70202	0.846296
MLCL 54:3	13.422	1191.77	[M-H]-	0.0921107	0.0875497	0.107865	0.0903259	0.0806513	0.144938	0.459313	0.308483	0.182561	0.215202	0.282281	0.0797063	0.0790429	0.0756565	0.0713554	0.131385	0.133089	0.113153	0.122562	0.119051	0.0905676	0.0887711	0.0467972	0.150954	0.0539034	0.0607687	0.0740409
MLCL 54:4	13.24	1189.76	[M-H]-	0.280275	0.307715	0.330565	0.380594	0.233773	0.464979	1.22246	0.800705	0.633675	0.694674	0.8244	0.437608	0.301963	0.387945	0.488776	0.509233	0.516917	0.41518	0.414232	0.396663	0.363579	0.32439	0.217774	0.397249	0.329299	0.306399	0.320497
MLCL 54:5	13.103	1187.75	[M-H]-	0.665558	0.749712	0.660914	0.805703	0.667951	0.915052	1.8296	1.28414	1.24473	1.40632	1.35185	0.955792	0.83472	0.988866	1.11128	1.15928	1.04891	0.924004	0.929842	0.97882	0.913714	0.738695	0.532475	0.984269	0.807216	0.679967	0.873764
MLCL 54:6	12.948	1185.73	[M-H]-	0.750081	0.963448	0.793358	0.836966	0.814465	0.969465	1.62257	1.31755	1.26681	1.4718	1.11337	1.07632	0.91401	1.0653	1.1144	1.25706	1.01132	0.976995	0.986139	1.17941	0.882947	0.918488	0.778952	0.969194	0.9262	0.91873	1.01102
CE 18:1	18.028	668.634	[M+NH4]+	173.293	24.0589	15.0068	81.2044	39.2584	24.1987	171.871	34.2408	25.7841	57.5338	58.0399	16.9576	64.553	30.9564	57.6576	44.9116	39.2646	11.5823	16.5511	31.3032	19.7135	68.4416	34.8171	32.8874	39.725	13.8996	9.04916
CE 18:2	17.659	666.619	[M+NH4]+	372.397	57.0017	34.4673	189.533	86.2498	57.5576	304.678	70.4036	53.8101	104.774	105.628	37.5737	125.713	63.9438	118.696	86.537	76.1575	31.9707	39.574	71.8337	42.4563	168.216	83.5494	72.1049	90.4438	41.0236	29.7141
CE 18:3	17.32	664.604	[M+NH4]+	60.2529	5.41785	2.85254	25.0994	8.1941	5.19711	37.1228	6.54602	5.56762	10.1676	9.96555	3.45683	14.871	7.95179	10.9106	9.14698	8.28632	1.87992	2.66121	5.58511	4.06942	19.9065	8.65396	4.99584	10.2571	3.38662	1.94958
CE 20:1	18.595	696.666	[M+NH4]+	7.47252	0.729412	0.422476	2.07908	1.27449	0.807955	8.64916	1.22126	1.02117	2.73345	2.53073	0.627638	3.51248	1.18619	2.22563	1.72742	1.42989	0.371328	0.573016	0.955625	0.715349	2.05553	1.00039	1.05474	1.11425	0.426652	0.280879
CE 20:4	17.447	690.619	[M+NH4]+	225.461	40.4227	23.8818	136.87	68.3622	46.3914	276.578	65.0453	35.9547	67.784	98.5414	31.8445	95.2584	46.2976	96.0599	54.8815	57.4126	28.6213	29.7783	48.5937	27.7966	137.521	53.032	52.8408	66.7305	40.653	32.1626
CE 20:5	17.194	688.603	[M+NH4]+	37.496	5.12341	2.44684	18.9317	10.2885	6.17631	27.5144	5.18779	4.63114	7.74501	9.24694	3.76009	11.9064	4.77342	7.74028	5.76494	6.0657	3.55304	3.46106	5.01877	3.82132	15.2206	5.26665	5.74708	7.92728	4.35694	3.39179
CE 22:6	17.33	714.619	[M+NH4]+	71.2843	9.51627	5.00626	34.9591	17.8068	9.29407	63.6274	14.6604	10.2605	21.7942	21.3873	8.11753	26.8716	12.3323	23.3356	13.8957	20.6829	6.15443	7.06336	9.88512	7.2457	33.8118	9.75486	12.7596	15.1538	7.81437	5.74
TAG(14:0/16:0/14:1)	15.54	766.694	[M+NH4]+	3.40954	4.97311	3.32662	8.14742	8.77494	25.4044	359.663	77.8128	18.1147	7.77367	60.2696	8.69215	6.41766	5.95997	27.0811	4.55025	4.45767	23.1904	5.33971	60.624	5.84037	7.59508	32.6402	15.7296	6.15567	16.3173	24.5773
TAG(10:0/16:0/18:2)	15.354	764.678	[M+NH4]+	4.79652	4.34934	2.42732	11.2234	9.52067	18.3889	375.839	63.3767	18.7797	8.12941	64.291	8.03653	10.0547	6.57215	37.5096	7.6113	6.24102	17.7499	4.73314	56.3778	4.11441	11.4348	41.0411	20.0464	8.12706	22.6798	26.8798
TAG(14:0/16:1/16:1)	15.611	792.71	[M+NH4]+	9.64203	17.5789	15.6601	31.9593	40.3112	81.5718	728.473	200.624	45.4271	24.1207	162.001	26.5059	18.7366	13.7115	56.0007	10.9554	10.5774	58.4972	20.76	138.798	14.1455	21.1513	71.9823	48.8068	26.0881	38.9233	61.6438
TAG(14:0/16:0/18:1)	16.194	822.755	[M+NH4]+	12.5391	34.4281	42.3041	51.7298	44.6446	169.567	832.172	350.486	122.553	56.2785	254.835	91.7993	32	34.062	86.4961	20.6009	27.2997	148.649	56.6166	186.141	44.0802	48.6247	71.9261	94.9976	47.8374	98.0935	164.867
TAG(16:0/16:1/16:1)	15.909	820.739	[M+NH4]+	32.611	72.9091	71.5512	95.908	110.224	279.925	1460.88	540.845	188.967	108.881	492.951	132.452	68.7687	57.3937	159.293	43.5851	51.0924	224.706	99.5915	314.352	68.7226	91.958	139.267	204.831	103.962	154.105	240.811
TAG(14:0/16:1/18:2)	15.687	818.722	[M+NH4]+	25.0256	55.2829	44.5354	102.913	127.714	159.027	1155.55	334.467	94.8599	80.0107	343.94	66.7509	65.208	36.8925	133.808	30.5402	39.7414	132.915	68.037	238.348	37.3115	58.3906	116.986	132.64	83.4828	88.6732	125.177
TAG(16:0/16:0/18:1)	16.563	850.787	[M+NH4]+	335.085	264.244	209.871	525.142	460.133	536.536	4389.79	1209.55	470.726	333.812	1398.28	380.164	310.456	193.349	659.488	221.119	216.95	551.915	318.124	964.346	208.33	645.307	658.408	443.363	373.388	435.685	683.222
TAG(16:0/16:1/18:1)	16.254	848.77	[M+NH4]+	289.676	282.489	249.421	554.36	437.204	640.555	3697.24	1194.81	504.352	405.153	1321.55	388.497	336.261	213.916	606.79	221.685	241.879	597.59	359.992	912.96	235.891	565.848	513.166	559.58	397.564	448.266	698.373
TAG(16:0/18:2/16:1;O3)	15.826	894.755	[M+NH4]+	704.496	348.763	188.103	875.834	1009.37	409.846	2600.96	708.202	244.015	365.468	866.721	260.086	615.006	243.913	1036.58	430.563	380.544	443.237	349.514	681.424	234.962	848.812	666.375	538.402	484.23	400.133	450.143
TAG(16:0/16:1/18:2)	15.981	846.755	[M+NH4]+	261.279	303.346	220.583	495.566	494.703	551.524	3099.6	1039.69	448.777	409.273	1274.73	323.723	359.787	210.339	588.788	206.933	233.187	505.653	321.778	777.784	196.851	433.41	415.562	625.646	415.647	375.531	536.437
TAG(14:1/18:1/18:2;O3)	15.645	892.739	[M+NH4]+	269.698	124.917	60.249	399.692	459.098	149.069	1260.1	263.208	70.4771	140.056	326.831	76.4756	242.531	71.1226	415.047	155.319	143.276	142.17	123.76	218.512	68.7482	267.94	247.069	184.712	206.371	128.948	135.587
TAG(14:0/18:2/18:2)	15.761	844.739	[M+NH4]+	298.868	243.805	133.026	514.972	504.253	319.227	2287.99	606.467	241.088	284.671	859.677	179.855	361.263	142.215	624.89	210.287	219.695	288.497	222.143	613.964	114.115	375.008	412.007	432.5	311.187	226.731	272.976
TAG(14:0/18:2/18:3)	15.579	842.722	[M+NH4]+	92.1317	66.8372	35.6339	191.059	196.357	88.3691	899.822	200.718	59.9005	76.6862	251.925	47.0604	105.685	35.5102	220.583	68.2766	58.7079	80.0175	57.1375	181.438	29.5326	95.6174	132.771	108.749	88.1225	67.7988	86.8603
TAG(16:0/18:0/18:1)	16.928	878.817	[M+NH4]+	780.194	406.227	292.27	847.216	726.152	470.559	4161.33	935.634	452.417	487.797	1418.64	377.48	665.35	303.49	1084.5	490.963	385.166	620.739	442.596	1250.99	235.292	1230.88	1145.94	536.144	612.077	480.924	715.28
TAG(16:0/18:1/18:1;O3)	16.394	924.801	[M+NH4]+	925.885	285.076	190.426	856.585	625.344	277.989	2012.03	572.349	204.102	368.231	588.636	233.58	563.741	237.023	748	428.68	387.452	326.03	314.063	441.457	217.181	849.79	527.502	304.936	419.318	278.527	359.584
TAG(16:0/18:1/18:1)	16.647	876.802	[M+NH4]+	2948.65	1434.78	842.092	3049.14	2512.11	1427.12	11001.5	2666.4	1297.24	1647.47	4055.55	959.043	2267.05	914.527	3048.02	1417.06	1175.56	1466.87	1222.19	2779.02	737.014	3561.91	2883.01	1637.06	2017.01	1195.68	1659.13
TAG(16:0/18:2/18:1;O)	15.243	890.782	[M+NH4]+	45.3219	40.9607	23.9858	122.706	71.9865	93.5499	1009.22	254.176	88.4166	65.282	242.228	50.4852	88.7736	35.4743	341.228	61.1844	34.7459	99.6291	39.65	179.47	33.0164	67.3561	101.718	115.264	64.2544	118.322	127.677
TAG(16:0/18:1/18:2)	16.37	874.786	[M+NH4]+	2697.47	1222.65	720.024	2774.87	1919.81	1116.98	7344.63	2052.03	1045.02	1353.78	2873.17	794.209	1826.1	784.835	2576.56	1227.13	1003.99	1017.78	1028.75	2238.69	632.952	2885.6	2085.55	1389	1412.34	935.642	1214.12
TAG(16:0/18:2/18:2)	16.097	872.771	[M+NH4]+	1807.9	902.963	486.974	1942.16	1562.81	810.832	5395.08	1514.29	748.392	943.3	2256.21	565.934	1372.81	565.879	2139.44	934.253	769.766	755.726	725.4	1666	432.998	2032.92	1372.92	1226.15	973.481	650.251	794.533
TAG(18:1/16:2/18:2;O3)	15.727	918.755	[M+NH4]+	417.337	143.77	68.2664	452.939	553.651	164.162	1296.09	275.329	85.4482	175.954	363.74	94.5624	309.957	106.514	505.68	219.461	203.731	160.991	148.904	241.405	92.4117	392.098	304.872	222.798	242.98	152.582	147.706
TAG(16:0/18:2/18:3)	15.856	870.755	[M+NH4]+	687.445	439.07	219.16	903.826	891.219	431.899	3071.85	814.805	365.54	465.623	1273.13	287.517	669.745	263.809	1097.75	434.418	381.423	400.852	342.591	934.699	204.305	820.471	701.839	692.416	496.554	335.279	412.167
TAG(16:0/16:1/20:5)	15.637	868.729	[M+NH4]+	221.423	148.787	1.34182	370.204	421.798	191.841	1506.32	401.239	1.62951	2.50429	6.16715	1.94903	227.711	12.0967	462.581	10.5399	134.577	205.776	2.99282	21.4646	81.3256	247.434	264.776	4.26601	3.62193	163.675	4.51482
TAG(14:0/18:2/20:5)	15.529	866.723	[M+NH4]+	76.0226	44.6479	25.0032	150.863	172.175	68.8701	547.353	142.915	31.8927	49.4558	126.785	33.7715	82.6517	26.8456	160.214	52.9355	49.8242	72.3078	46.6072	91.8429	25.6702	78.1581	94.6674	73.4117	80.4465	59.1608	68.8779
TAG(16:0/18:0/20:1)	17.257	906.849	[M+NH4]+	320.006	145.176	111.007	226.241	270.697	150.102	1240.44	271.502	165.166	201.339	493.971	132.689	277.95	115.719	378.116	224.689	148.112	239.167	182.369	499.952	115.503	414.904	455.586	177.106	241.272	167.017	214.356
TAG(16:0/18:1/20:1)	17.026	904.833	[M+NH4]+	1379.99	489.011	331.587	1013.49	898.546	474.825	4699.2	972.452	504.031	676.836	1850.55	387.157	922.957	370.271	1318.09	692.64	492.655	619.314	494.39	1456.75	303.778	1399.43	1382.88	561.802	767.652	467.175	605.858
TAG(16:0/18:1/20:2)	16.761	902.817	[M+NH4]+	2025.32	608.814	360.344	1464.31	1211.91	473.76	4720.31	1020.54	532.069	665.008	1880.13	399.452	1106.11	398.052	1510.69	854.366	639.086	553.027	505.146	1603	328.797	1608.37	1639.92	646.189	897.586	382.753	552.991
TAG(18:1/18:1/18:2)	16.457	900.801	[M+NH4]+	1464.53	395.997	237.299	1064.87	819.131	302.083	2732.17	671.73	333.084	471.635	1020.12	259.367	716.77	308.549	1056.6	600.732	490.263	341.987	370.475	1037.19	218.97	1051.13	995.519	424.3	549.854	283.286	349.272
TAG(16:0/18:1/20:4)	16.187	898.784	[M+NH4]+	1088.34	335.929	216.236	916.362	722.289	301.564	2395.71	688.78	288.69	390.672	855.299	253.425	590.997	279.304	1006.49	503.887	413.952	330.694	316.74	844.311	197.831	852.313	725.016	437.364	438.163	284.561	354.028
TAG(18:1/18:2/18:2)	16.187	898.787	[M+NH4]+	1013.08	337.784	217.361	915.843	737.678	303.722	2433.81	690.734	290.845	392.945	864.519	254.532	598.343	279.147	1001.02	506.379	413.35	332.14	317.984	851.223	198.308	859.591	741.039	441.435	445.783	286.825	356.535
TAG(16:0/18:2/20:4)	15.975	896.77	[M+NH4]+	1004.81	385.121	229.115	965.46	929.163	391.258	2880.14	841.762	311.023	424.695	1039.05	311.261	694.529	321.769	1212.83	547.921	437.205	467.26	372.153	902.928	247.071	1025.26	780.777	593.64	509.387	405.192	489.961
TAG(16:0/18:2/20:5)	15.826	894.755	[M+NH4]+	706.232	349.431	188.372	877.165	1010.65	410.296	2604.12	706.462	244.258	366.063	867.585	260.513	611.802	243.757	1034.94	428.543	379.86	445.772	350.127	682.683	235.245	845.409	664.729	537.483	485.122	400.905	451.086
TAG(14:0/18:2/22:6)	15.645	892.74	[M+NH4]+	269.913	125.008	60.3111	399.922	459.354	149.132	1260.58	263.22	70.545	140.141	326.84	76.5394	242.595	71.1273	415.015	155.184	143.295	142.241	123.853	218.585	68.7787	268.239	247.368	184.819	206.685	129.021	135.699
TAG(18:0/18:1/20:1)	17.376	932.855	[M+NH4]+	273.1	91.7031	71.8475	140.496	173.348	77.8858	819.969	178.362	96.4724	117.156	362.142	59.4813	158.442	79.2386	233.236	152.339	107.913	126.246	121.145	360.428	75.2263	173.351	234.177	101.24	145.375	86.9339	106.907
TAG(18:1/18:1/20:1)	17.108	930.848	[M+NH4]+	783.957	190.293	133.326	399.908	379.446	153.5	1734.09	328.509	183.865	271.486	723.396	139.092	391.964	156.416	548.962	328.996	230.198	201.58	194.068	592.425	119.513	489.327	487.545	188.318	300.569	156.044	177.869
TAG(18:1/20:1/18:2)	16.844	928.832	[M+NH4]+	932.156	195.461	130.151	529.26	416.279	138.541	1622.9	358.486	165.815	265.228	598.067	132.851	416.793	165.223	634.231	369.957	260.841	209.466	196.778	464.388	120.224	562.149	459.096	187.908	292.868	160.483	188.664
TAG(16:0/18:1/22:4)	16.617	926.817	[M+NH4]+	918.413	235.376	157.7	725.175	533.776	191.911	2022.77	490.263	172.991	297.844	620.649	183.023	503.11	193.969	738.398	398.611	307.017	264.695	243.612	403.231	147.058	724.968	504.139	231.873	354.225	214.491	275.864
TAG(16:0/18:1/22:5)	16.394	924.803	[M+NH4]+	871.659	285.039	190.414	856.576	625.344	277.988	2012.02	572.205	204.098	368.207	588.619	233.543	563.727	236.937	747.926	428.677	387.395	326	314.054	441.433	217.154	849.632	527.498	304.935	416.831	278.523	359.57
TAG(16:0/18:2/22:5)	16.184	922.784	[M+NH4]+	1187.02	399.543	250.954	1096.76	922.235	423.949	2644.51	740.123	277.694	514.595	838.454	311.153	803.17	329.245	1054.76	575.979	535.198	452.43	450.024	589.399	324.052	1207.98	684.86	519.531	610.035	401.488	470.443
TAG(16:0/18:2/22:6)	15.968	920.771	[M+NH4]+	1167.03	402.35	216.105	1077.08	1039.15	420.448	2938.17	728.371	261.229	499.695	995.521	286.243	841.712	323.278	1207	604.172	524.949	439.462	429.607	606.254	300.522	1290.96	738.04	599.749	631.823	425.216	443.368
TAG(16:1/18:2/22:6)	15.727	918.755	[M+NH4]+	417.688	144.183	68.2627	453.016	554.002	164.121	1296.4	275.291	85.4663	175.995	363.814	94.5675	310.18	106.46	505.606	220.39	203.571	160.954	148.684	241.407	92.1501	392.507	305.079	223.237	243.186	152.71	147.838
TAG(16:0/24:0/18:1)	18.25	962.913	[M+NH4]+	25.4317	15.6818	14.058	9.30922	28.9011	17.9404	113.262	25.4343	16.9378	25.8674	58.9936	17.5686	26.8275	14.1247	33.6037	23.5894	16.5006	31.1408	25.0923	48.5079	15.2534	24.7382	38.7274	21.2309	21.3879	17.5367	22.1711
TAG(18:0/18:4/22:6)	15.82	944.77	[M+NH4]+	525.724	99.5587	48.4318	353.597	345.481	109.468	1013.1	204.814	66.4368	131.133	275.212	68.5844	258.051	93.6227	460.852	242.551	192.938	101.908	111.609	180.428	71.8359	347.727	240.724	153.912	171.925	102.161	98.2696
TAG(16:0/18:1/24:1)	17.842	960.897	[M+NH4]+	70.777	38.8162	30.7261	29.1848	71.0972	42.7814	258.529	65.7962	41.5481	59.6458	138.195	38.2242	63.271	31.5753	84.1058	59.3225	39.5987	62.7041	57.6659	137.356	33.4499	60.1897	95.783	45.9811	51.1124	41.7256	49.9025
TAG(16:1/18:1/24:1)	17.496	958.88	[M+NH4]+	139.175	49.4629	38.7881	59.6666	95.789	47.4788	331.912	83.8978	52.5907	76.5155	175.477	45.3936	91.4002	35.137	115.38	85.0504	57.0661	65.0688	67.6827	187.222	39.456	85.2843	126.529	50.8613	72.6577	49.7732	53.6563
TAG(O-17:1/16:0/18:3)	15.759	844.776	[M+NH4]+	0.102622	0.550236	0.180224	1.57385	0.136564	0.943067	9.39128	2.77931	0.860095	1.23444	4.16171	0.797982	1.3409	0.530855	2.73579	0.597818	1.02056	1.02117	0.989405	2.72451	0.375701	0.856373	0.866466	1.54443	0.770528	0.417261	0.601412
TAG(O-17:0/18:0/18:1)	17.791	878.855	[M+NH4]+	1.1772	0.752761	0.759597	0.509365	1.22923	0.757363	1.08303	0.694087	0.658319	1.17758	0.926262	0.800549	1.04722	0.679371	1.28384	1.49646	0.838434	1.13637	1.46306	1.15774	0.843008	1.54901	2.12209	0.66717	1.3412	1.00715	1.08385
TAG(O-17:0/18:0/18:2)	16.654	876.834	[M+NH4]+	11.9954	5.67527	3.73549	11.3027	10.5847	5.58937	45.8485	11.0228	5.74262	4.75616	18.5359	3.75548	9.19675	3.17223	11.3479	4.96407	4.87821	6.60674	4.72644	11.8524	2.60316	15.7345	6.16271	5.9927	9.12686	4.47342	4.70117
TAG(O-19:1/16:0/20:2)	16.763	902.848	[M+NH4]+	10.2058	3.13089	1.55866	4.96556	3.04865	1.67083	13.5894	3.87183	1.46073	2.44009	6.30901	1.5834	4.02136	1.64122	4.16328	3.48224	2.41625	1.19174	2.77627	6.90736	1.35895	4.34444	5.18026	2.85276	2.75371	1.4764	1.57421
DAG(16:0/18:1)	14.126	612.556	[M+NH4]+	47.1977	49.7226	68.4132	76.2149	59.141	62.5772	170.202	106.13	97.651	91.8499	110.249	77.7519	66.5759	39.5214	63.3077	61.0199	51.5766	67.2307	74.9885	96.332	81.0343	64.8342	33.9265	71.5634	52.9329	38.2453	54.5534
DAG(18:1/18:1)	14.186	638.572	[M+NH4]+	57.0135	45.6427	56.2894	75.1705	60.8182	44.1099	126.662	75.2623	81.624	120.404	82.8562	57.7999	98.1472	51.8995	68.9279	89.6597	62.4727	45.7523	74.1366	82.1692	81.719	76.6558	42.9006	60.0228	63.1648	38.3818	50.2878
DGGA(18:1/18:1)	11.652	814.605	[M+NH4]+	1.1874	0.957924	0.89949	0.776993	0.758302	0.487891	1.52357	0.781842	0.887973	1.14846	0.704603	0.722787	1.15306	0.82776	0.623794	0.742091	0.80737	0.916842	0.897008	0.528807	0.359326	1.28243	0.654001	0.941839	0.70427	0.564246	0.854742
